# Supplementary material for: Multimodal Brain Signal Complexity Predicts Human Intelligence
Source: eNeuro. 2023 Feb 2;10(2):ENEURO.0345-22.2022. doi: 10.1523/ENEURO.0345-22.2022 (PMC9910576; doi:10.1523/ENEURO.0345-22.2022)
Supplement: Extended Data 1 — Scripts for the analyses used in the paper. Download Extended Data 1, ZIP file. [file enu-eN-NWR-0345-22-s02.zip]

Archive with 22 entries (20 files):
- analysis_main.py
- analysis_repli.py
- compare_mse.py
- Functions/
- Functions/entropy.py
- Functions/License_entropy
- Functions/License_microstates
- Functions/microstates_group.py
- Functions/microstates_subject.py
- get_complexity_main.py
- get_complexity_repli.py
- plot_results.py
- README.md
- requirements.txt
- Results/
- Results/channel_names
- Results/df_complexity.pkl
- Results/df_complexity_repli.pkl
- Results/df_results_main
- Results/df_results_repli
- Results/info_raw.fif
- Results/microstates_group.npy
