# Supplementary material for: Multimodal Brain Signal Complexity Predicts Human Intelligence
Source: eNeuro. 2023 Feb 2;10(2):ENEURO.0345-22.2022. doi: 10.1523/ENEURO.0345-22.2022 (PMC9910576; doi:10.1523/ENEURO.0345-22.2022)
Supplement: Extended Data 1 — Scripts for the analyses used in the paper. Download Extended Data 1, ZIP file. [file enu-eN-NWR-0345-22-s02.zip › plot_results.py]

# -*- coding: utf-8 -*-
"""
Created on Fri Apr  1 16:00:11 2022

@author: Jonas A. Thiele
"""
# Plot results main and replication sample

import pandas as pd
import numpy as np
import matplotlib.pyplot as plt
from matplotlib import colors
import mne
from matplotlib import ticker
import pickle


df_main = pd.read_pickle('df_results_main') # associations main sample
df_repli = pd.read_pickle('df_results_repli') # associations replication sample

column_names_main = np.array(df_main.columns)
column_names_repli = np.array(df_repli.columns)
check = (column_names_main[0:-3]==column_names_repli).all() # last three columns of column_names_main are post-hoc analyses done in main sample only
print(check) # check if column names are identical between main and replication sample
column_names = column_names_repli

with open("channel_names", "rb") as fp:
    channel_names = pickle.load(fp)

raw = mne.io.read_raw_fif('info_raw.fif') # raw for topomap plotting

maps_group = np.load('microstates_group.npy').T # group microstates

#%% Associations between single complexity measures and intelligence in main and replication sample

# Shannon entropy and intelligence - main and replication sample
idx_vars = []
for ch in channel_names:
    var_name = 'shannon_' + ch 
    idx_vars.append(np.where(column_names==var_name)[0][0])
idx_vars = np.array(idx_vars)    
    
fig,a = plt.subplots()
plt.bar(range(idx_vars.size), np.array(df_main)[0,idx_vars], color = 'red', edgecolor = 'black', alpha=0.5)
plt.bar(range(idx_vars.size), np.array(df_repli)[0,idx_vars], color = 'gray', edgecolor = 'black', alpha=0.4)

plt.ylim([-0.35, 0.15])
plt.grid(color='gray', linestyle='dashed', linewidth=0.5)
plt.yticks(fontsize = '11')
plt.xticks(np.arange(idx_vars.size), np.array(channel_names), fontsize = '11', rotation = 90)
#plt.xlabel('Channel')
a.spines['right'].set_visible(False)
a.spines['top'].set_visible(False)
plt.locator_params(axis='y', nbins=5)
plt.savefig('shannon_RAPM.jpg', format='jpg', dpi = 1200, bbox_inches='tight')


# Fuzzy entropy and intelligence - main and replication sample
idx_vars = []
for ch in channel_names:
    var_name = 'fuzzy_' + ch 
    idx_vars.append(np.where(column_names==var_name)[0][0])
idx_vars = np.array(idx_vars)    
    
fig,a = plt.subplots()
plt.bar(range(idx_vars.size), np.array(df_main)[0,idx_vars], color = 'red', edgecolor = 'black', alpha=0.5)
plt.bar(range(idx_vars.size), np.array(df_repli)[0,idx_vars], color = 'gray', edgecolor = 'black', alpha=0.4)
plt.ylim([-0.35, 0.15])
plt.grid(color='gray', linestyle='dashed', linewidth=0.5)
plt.yticks(fontsize = '11')
plt.xticks(np.arange(idx_vars.size), np.array(channel_names), fontsize = '11', rotation = 90)
a.spines['right'].set_visible(False)
a.spines['top'].set_visible(False)
plt.locator_params(axis='y', nbins=5)
plt.savefig('fuzzy_RAPM.jpg', format='jpg', dpi = 1200, bbox_inches='tight')


# MSE of GFP and intelligence - main and replication sample
idx_vars = []
for sc in range(20):
    var_name = 'mse_gfp_scale_' + str(sc) 
    idx_vars.append(np.where(column_names==var_name)[0][0])
idx_vars = np.array(idx_vars)    
    
fig,a = plt.subplots()
plt.bar(range(idx_vars.size), np.array(df_main)[0,idx_vars], color = 'red', edgecolor = 'black', alpha = 0.5)
plt.bar(range(idx_vars.size), np.array(df_repli)[0,idx_vars], color = 'gray', edgecolor = 'black', alpha = 0.4)
plt.ylim([-0.25, 0.25])
plt.grid(color='gray', linestyle='dashed', linewidth=0.5)
plt.yticks(fontsize = '11')
plt.xticks([0,4,9,14,19], [1,5,10,15,20], fontsize = '11')
plt.xlabel('scale')
a.spines['right'].set_visible(False)
a.spines['top'].set_visible(False)
plt.locator_params(axis='y', nbins=5)
plt.savefig('mse_gfp_RAPM.jpg', format='jpg', dpi = 1200, bbox_inches='tight')

# MSE and intelligence - main sample
idx_vars = []
for ch in range(28):
    for sc in range(20):
            var_name = 'mse_ch_' + channel_names[ch] + '_sc_' + str(sc)
            idx_vars.append(np.where(column_names==var_name)[0][0])
idx_vars = np.array(idx_vars)

mse = np.array(df_main)[0,idx_vars]
mse = np.reshape(mse,(28,20))  
    
fig,a = plt.subplots()
divnorm=colors.TwoSlopeNorm(vmin=-0.31, vcenter=0, vmax=0.36)
plt.imshow(mse, cmap="bwr", norm=divnorm)
plt.colorbar()
plt.yticks(np.arange(mse.shape[0]), np.array(channel_names), fontsize = '9')
plt.xticks([0,4,9,14,19], [1,5,10,15,20], fontsize = '9')
#plt.grid(color='gray', linestyle='dashed', linewidth=0.5)
a.spines['right'].set_visible(False)
a.spines['top'].set_visible(False)
plt.savefig('mse_main_RAPM.jpg', format='jpg', dpi = 1200, bbox_inches='tight')

# plot map of significant cluster MSE main sample
p_adj = np.array(df_main)[2,idx_vars]
p_adj = np.reshape(p_adj,(28,20))  
p_sig = np.zeros((28,20))
idx, idy = np.where(p_adj<0.05)
p_sig[idx,idy]=1    
fig,a = plt.subplots()
plt.imshow(p_sig, cmap="bwr", norm=divnorm)

# MSE and intelligence - replication sample
idx_vars = []
for ch in range(28):
    for sc in range(20):
            var_name = 'mse_ch_' + channel_names[ch] + '_sc_' + str(sc)
            idx_vars.append(np.where(column_names==var_name)[0][0])
idx_vars = np.array(idx_vars)

mse = np.array(df_repli)[0,idx_vars]
mse = np.reshape(mse,(28,20))  
    
fig,a = plt.subplots()
divnorm=colors.TwoSlopeNorm(vmin=-0.31, vcenter=0, vmax=0.36)
plt.imshow(mse, cmap="bwr", norm=divnorm)
plt.colorbar()
plt.yticks(np.arange(mse.shape[0]), np.array(channel_names), fontsize = '9')
plt.xticks([0,4,9,14,19], [1,5,10,15,20], fontsize = '9')
#plt.grid(color='gray', linestyle='dashed', linewidth=0.5)
a.spines['right'].set_visible(False)
a.spines['top'].set_visible(False)
plt.savefig('mse_repli_RAPM.jpg', format='jpg', dpi = 1200, bbox_inches='tight')

# plot map of significant clusters MSE replication sample
idx_vars = []
for ch in range(28):
    for sc in range(20):
            var_name = 'mse_ch_' + channel_names[ch] + '_sc_' + str(sc)
            idx_vars.append(np.where(column_names==var_name)[0][0])
idx_vars = np.array(idx_vars)

p_adj = np.array(df_repli)[2,idx_vars]
p_adj = np.reshape(p_adj,(28,20))  
p_sig = np.zeros((28,20))
idx, idy = np.where(p_adj<0.05)
p_sig[idx,idy]=1    
fig,a = plt.subplots()
plt.imshow(p_sig, cmap="bwr", norm=divnorm)


# Microstates
idx_order_ms = [3,0,4,2,1] # microstates to order A,B,C,D,E
ms_maps = maps_group[:,idx_order_ms] # microstates with right order

# plot microstate topomaps
fig, axes = plt.subplots(nrows=1, ncols=5)
cnt=0
for axes_row in axes:
    print(axes_row)

    mne.viz.plot_topomap(ms_maps[:,cnt], raw.info, axes=axes_row, show=False)
    axes_row.spines['right'].set_visible(False)
    axes_row.spines['top'].set_visible(False)
    #ax.set_title('%s %s' % (ch_type.upper(), extr), fontsize=14)
    cnt += 1
fig.tight_layout()
fig.savefig('microstates_topomaps.jpg',format='jpg', dpi = 1200, bbox_inches='tight')


# coverage and intelligence - main and replication sample
idx_vars = []
for sc in range(5):
    var_name = 'ms_coverage_' + str(sc) 
    idx_vars.append(np.where(column_names==var_name)[0][0])
idx_vars = np.array(idx_vars)   

fig,a = plt.subplots()
ms_vars = np.array(df_main)[0,idx_vars]
ms_vars = ms_vars[idx_order_ms]
plt.bar(range(idx_vars.size), ms_vars, color = 'red', edgecolor = 'black', alpha = 0.5)
ms_vars = np.array(df_repli)[0,idx_vars]
ms_vars = ms_vars[idx_order_ms]
plt.bar(range(idx_vars.size), ms_vars, color = 'gray', edgecolor = 'black', alpha = 0.4)
plt.ylim([-0.4, 0.35])
plt.grid(color='gray', linestyle='dashed', linewidth=0.5)
plt.yticks(fontsize = '16')
plt.xticks(np.arange(5), ['A','B','C','D','E'], fontsize = '16')
plt.xlabel('microstates')
a.spines['right'].set_visible(False)
a.spines['top'].set_visible(False)
plt.locator_params(axis='y', nbins=5)
plt.savefig('coverage_RAPM.jpg', format='jpg', dpi = 1200, bbox_inches='tight')

# lifespan and intelligence - main and replication sample
idx_vars = []
for sc in range(5):
    var_name = 'ms_lifespan_' + str(sc) 
    idx_vars.append(np.where(column_names==var_name)[0][0])
idx_vars = np.array(idx_vars)   

fig,a = plt.subplots()
ms_vars = np.array(df_main)[0,idx_vars]
ms_vars = ms_vars[idx_order_ms]
plt.bar(range(idx_vars.size), ms_vars, color = 'red', edgecolor = 'black', alpha = 0.5)
ms_vars = np.array(df_repli)[0,idx_vars]
ms_vars = ms_vars[idx_order_ms]
plt.bar(range(idx_vars.size), ms_vars, color = 'gray', edgecolor = 'black', alpha = 0.4)
plt.ylim([-0.4, 0.35])
plt.grid(color='gray', linestyle='dashed', linewidth=0.5)
plt.yticks(fontsize = '16')
plt.xticks(np.arange(5), ['A','B','C','D','E'], fontsize = '16')
plt.xlabel('microstates')
a.spines['right'].set_visible(False)
a.spines['top'].set_visible(False)
plt.locator_params(axis='y', nbins=5)
plt.savefig('lifespan_RAPM.jpg', format='jpg', dpi = 1200, bbox_inches='tight')

# lifespan at GFP peaks and intelligence - main and replication sample
idx_vars = []
for sc in range(5):
    var_name = 'ms_lifespan_peaks_' + str(sc) 
    idx_vars.append(np.where(column_names==var_name)[0][0])
idx_vars = np.array(idx_vars)   

fig,a = plt.subplots()
ms_vars = np.array(df_main)[0,idx_vars]
ms_vars = ms_vars[idx_order_ms]
plt.bar(range(idx_vars.size), ms_vars, color = 'red', edgecolor = 'black', alpha = 0.5)
ms_vars = np.array(df_repli)[0,idx_vars]
ms_vars = ms_vars[idx_order_ms]
plt.bar(range(idx_vars.size), ms_vars, color = 'gray', edgecolor = 'black', alpha = 0.4)
plt.ylim([-0.4, 0.35])
plt.grid(color='gray', linestyle='dashed', linewidth=0.5)
plt.yticks(fontsize = '16')
plt.xticks(np.arange(5), ['A','B','C','D','E'], fontsize = '16')
plt.xlabel('microstates')
a.spines['right'].set_visible(False)
a.spines['top'].set_visible(False)
plt.locator_params(axis='y', nbins=5)
plt.savefig('lifespan_peaks_RAPM.jpg', format='jpg', dpi = 1200, bbox_inches='tight')

# frequency and intelligence - main and replication sample
idx_vars = []
for sc in range(5):
    var_name = 'ms_frequence_' + str(sc) 
    idx_vars.append(np.where(column_names==var_name)[0][0])
idx_vars = np.array(idx_vars)   

fig,a = plt.subplots()
ms_vars = np.array(df_main)[0,idx_vars]
ms_vars = ms_vars[idx_order_ms]
plt.bar(range(idx_vars.size), ms_vars, color = 'red', edgecolor = 'black', alpha = 0.5)
ms_vars = np.array(df_repli)[0,idx_vars]
ms_vars = ms_vars[idx_order_ms]
plt.bar(range(idx_vars.size), ms_vars, color = 'gray', edgecolor = 'black', alpha = 0.4)
plt.ylim([-0.4, 0.35])
plt.grid(color='gray', linestyle='dashed', linewidth=0.5)
plt.yticks(fontsize = '16')
plt.xticks(np.arange(5), ['A','B','C','D','E'], fontsize = '16')
plt.xlabel('microstates')
a.spines['right'].set_visible(False)
a.spines['top'].set_visible(False)
plt.locator_params(axis='y', nbins=5)
plt.savefig('frequency_RAPM.jpg', format='jpg', dpi = 1200, bbox_inches='tight')


# transition probabilities and intelligence - main sample
idx_vars = []
for ch in range(5):
    for sc in range(5):
            ch_sort = idx_order_ms[ch]
            sc_sort = idx_order_ms[sc]
            var_name = 'ms_transition_' + str(ch_sort) + '_to_' + str(sc_sort)
            idx_vars.append(np.where(column_names==var_name)[0][0])
idx_vars = np.array(idx_vars)

ms_trans = np.array(df_main)[0,idx_vars]
ms_trans = np.reshape(ms_trans,(5,5))  
    
fig,ax = plt.subplots()
divnorm=colors.TwoSlopeNorm(vmin=-0.41, vcenter=0, vmax=0.41)
plt.imshow(ms_trans, cmap="bwr", norm=divnorm)

plt.yticks(np.arange(5), ['A','B','C','D','E'], fontsize = '16')
plt.xticks(np.arange(5), ['A','B','C','D','E'], fontsize = '16')

cbar = plt.colorbar()
cbar.ax.tick_params(labelsize=16)
#plt.grid(color='gray', linestyle='dashed', linewidth=0.5)
ax.spines['right'].set_visible(False)
ax.spines['top'].set_visible(False)
plt.savefig('transitions_RAPM_main.jpg', format='jpg', dpi = 1200, bbox_inches='tight')

# transition probabilities at GFP peaks and intelligence - main sample
idx_vars = []
for ch in range(5):
    for sc in range(5):
            ch_sort = idx_order_ms[ch]
            sc_sort = idx_order_ms[sc]
            var_name = 'ms_transition_peak_' + str(ch_sort) + '_to_' + str(sc_sort)
            idx_vars.append(np.where(column_names==var_name)[0][0])
idx_vars = np.array(idx_vars)

ms_trans = np.array(df_main)[0,idx_vars]
ms_trans = np.reshape(ms_trans,(5,5))  
    
fig,ax = plt.subplots()
divnorm=colors.TwoSlopeNorm(vmin=-0.41, vcenter=0, vmax=0.41)
plt.imshow(ms_trans, cmap="bwr", norm=divnorm)

plt.yticks(np.arange(5), ['A','B','C','D','E'], fontsize = '16')
plt.xticks(np.arange(5), ['A','B','C','D','E'], fontsize = '16')

cbar = plt.colorbar()
cbar.ax.tick_params(labelsize=16)
ax.spines['right'].set_visible(False)
ax.spines['top'].set_visible(False)
#plt.grid(color='gray', linestyle='dashed', linewidth=0.5)
plt.savefig('transitions_peak_RAPM_main.jpg', format='jpg', dpi = 1200, bbox_inches='tight')


# transition probabilities and intelligence - replication sample
idx_vars = []
for ch in range(5):
    for sc in range(5):
            ch_sort = idx_order_ms[ch]
            sc_sort = idx_order_ms[sc]
            var_name = 'ms_transition_' + str(ch_sort) + '_to_' + str(sc_sort)
            idx_vars.append(np.where(column_names==var_name)[0][0])
idx_vars = np.array(idx_vars)

ms_trans = np.array(df_repli)[0,idx_vars]
ms_trans = np.reshape(ms_trans,(5,5))  
    
fig,a = plt.subplots()
divnorm=colors.TwoSlopeNorm(vmin=-0.41, vcenter=0, vmax=0.41)
plt.imshow(ms_trans, cmap="bwr", norm=divnorm)

plt.yticks(np.arange(5), ['A','B','C','D','E'], fontsize = '16')
plt.xticks(np.arange(5), ['A','B','C','D','E'], fontsize = '16')

cbar = plt.colorbar()
cbar.ax.tick_params(labelsize=16)
#plt.grid(color='gray', linestyle='dashed', linewidth=0.5)
a.spines['right'].set_visible(False)
a.spines['top'].set_visible(False)
plt.savefig('transitions_RAPM_repli.jpg', format='jpg', dpi = 1200, bbox_inches='tight')

# transition probabilities at GFP peaks and intelligence - replication sample
idx_vars = []
for ch in range(5):
    for sc in range(5):
            ch_sort = idx_order_ms[ch]
            sc_sort = idx_order_ms[sc]
            var_name = 'ms_transition_peak_' + str(ch_sort) + '_to_' + str(sc_sort)
            idx_vars.append(np.where(column_names==var_name)[0][0])
idx_vars = np.array(idx_vars)

ms_trans = np.array(df_repli)[0,idx_vars]
ms_trans = np.reshape(ms_trans,(5,5))  
    
fig,ax = plt.subplots()
divnorm=colors.TwoSlopeNorm(vmin=-0.41, vcenter=0, vmax=0.41)
plt.imshow(ms_trans, cmap="bwr", norm=divnorm)

plt.yticks(np.arange(5), ['A','B','C','D','E'], fontsize = '16')
plt.xticks(np.arange(5), ['A','B','C','D','E'], fontsize = '16')

cbar = plt.colorbar()
cbar.ax.tick_params(labelsize=16)
#plt.grid(color='gray', linestyle='dashed', linewidth=0.5)
ax.spines['right'].set_visible(False)
ax.spines['top'].set_visible(False)
plt.savefig('transitions_peak_RAPM_repli.jpg', format='jpg', dpi = 1200, bbox_inches='tight')

# Find significant associations (after correcting for multiple comparisons)
signi_main = column_names_main[np.where(np.array(df_main)[2,:]<0.05)]
signi_repli = column_names_repli[np.where(np.array(df_repli)[2,:]<0.05)]

#%% Means and standard deviations of measures

# Shannon entropy
idx_vars = []
for ch in channel_names:
    var_name = 'shannon_' + ch 
    idx_vars.append(np.where(column_names==var_name)[0][0])
idx_vars = np.array(idx_vars)    

fig,(ax1) = plt.subplots(ncols=1)
im, cm = mne.viz.plot_topomap(np.array(df_main)[3,idx_vars], raw.info, axes=ax1, show=False, vmin = 0.1, vmax = 0.9, contours=12)
cbar = fig.colorbar(im)
cbar.ax.tick_params(labelsize=20)
ax1.spines['right'].set_visible(False)
ax1.spines['top'].set_visible(False)
plt.savefig('shannon_mean.jpg', format='jpg', dpi = 1200, bbox_inches='tight')

fig,(ax1) = plt.subplots(ncols=1)
im, cm = mne.viz.plot_topomap(np.array(df_main)[4,idx_vars], raw.info, axes=ax1, show=False, vmin = 0.1, vmax = 0.25)
cbar = fig.colorbar(im)
cbar.ax.tick_params(labelsize=20)
ax1.spines['right'].set_visible(False)
ax1.spines['top'].set_visible(False)
plt.savefig('shannon_SD.jpg', format='jpg', dpi = 1200, bbox_inches='tight')


# Fuzzy entropy
idx_vars = []
for ch in channel_names:
    var_name = 'fuzzy_' + ch 
    idx_vars.append(np.where(column_names==var_name)[0][0])
idx_vars = np.array(idx_vars)    
    
fig,(ax1) = plt.subplots(ncols=1)
im, cm = mne.viz.plot_topomap(np.array(df_main)[3,idx_vars], raw.info, axes=ax1, show=False, vmin = 0.1, vmax = 0.9)
cbar = fig.colorbar(im)
cbar.ax.tick_params(labelsize=20)
ax1.spines['right'].set_visible(False)
ax1.spines['top'].set_visible(False)
plt.savefig('fuzzy_mean.jpg', format='jpg', dpi = 1200, bbox_inches='tight')

fig,(ax1) = plt.subplots(ncols=1)
im, cm = mne.viz.plot_topomap(np.array(df_main)[4,idx_vars], raw.info, axes=ax1, show=False, vmin = 0.1, vmax = 0.25)
cbar = fig.colorbar(im)
cbar.ax.tick_params(labelsize=20)
ax1.spines['right'].set_visible(False)
ax1.spines['top'].set_visible(False)
plt.savefig('fuzzy_SD.jpg', format='jpg', dpi = 1200, bbox_inches='tight')


# MSE of GFP
idx_vars = []
for sc in range(20):
    var_name = 'mse_gfp_scale_' + str(sc) 
    idx_vars.append(np.where(column_names==var_name)[0][0])
idx_vars = np.array(idx_vars)    
    
fig,ax = plt.subplots()
plt.bar(range(idx_vars.size), np.array(df_main)[3,idx_vars], color = 'red', edgecolor = 'black', alpha = 0.5)
#plt.ylim([-0.25, 0.1])
plt.grid(color='gray', linestyle='dashed', linewidth=0.5)
plt.yticks(fontsize = '20')
plt.xticks([0,4,9,14,19], [1,5,10,15,20], fontsize = '20')
plt.xlabel('scale', fontsize = '20')
plt.ylabel('mean MSE',fontsize = '20')
plt.ylim((0,0.9))
plt.locator_params(axis='y', nbins=5)
ax.spines['right'].set_visible(False)
ax.spines['top'].set_visible(False)
plt.savefig('mse_gfp_mean.jpg', format='jpg', dpi = 1200, bbox_inches='tight')

fig,ax = plt.subplots()
plt.bar(range(idx_vars.size), np.array(df_main)[4,idx_vars], color = 'red', edgecolor = 'black', alpha = 0.5)
#plt.ylim([-0.25, 0.1])
plt.grid(color='gray', linestyle='dashed', linewidth=0.5)
plt.yticks(fontsize = '20')
plt.xticks([0,4,9,14,19], [1,5,10,15,20], fontsize = '20')
plt.xlabel('scale', fontsize = '20')
plt.ylabel('SD MSE', fontsize = '20')
plt.ylim((0,0.25))
plt.locator_params(axis='y', nbins=4)
ax.spines['right'].set_visible(False)
ax.spines['top'].set_visible(False)
plt.savefig('mse_gfp_SD.jpg', format='jpg', dpi = 1200, bbox_inches='tight')


# MSE
idx_vars = []
for ch in range(28):
    for sc in range(20):
            var_name = 'mse_ch_' + channel_names[ch] + '_sc_' + str(sc)
            idx_vars.append(np.where(column_names==var_name)[0][0])
idx_vars = np.array(idx_vars)

var = np.array(df_main)[3,idx_vars]
var = np.reshape(var,(28,20))  
  
scale = np.array([0,4,9,14,19])
fig,(ax1, ax2, ax3, ax4, ax5) = plt.subplots(ncols=5)
vmin = 0.1
vmax = 0.9
im, cm = mne.viz.plot_topomap(var[:,scale[0]], raw.info, axes=ax1, show=False,vmin=vmin,vmax=vmax)
im, cm = mne.viz.plot_topomap(var[:,scale[1]], raw.info, axes=ax2, show=False, vmin=vmin,vmax=vmax)
im, cm = mne.viz.plot_topomap(var[:,scale[2]], raw.info, axes=ax3, show=False, vmin=vmin,vmax=vmax)
im, cm = mne.viz.plot_topomap(var[:,scale[3]], raw.info, axes=ax4, show=False, vmin=vmin,vmax=vmax)
im, cm = mne.viz.plot_topomap(var[:,scale[4]], raw.info, axes=ax5, show=False, vmin=vmin,vmax=vmax)
cbar_ax = fig.add_axes([0.21, 0.35, 0.6, 0.05])
cb = fig.colorbar(im, cax=cbar_ax, orientation = "horizontal")
cb.ax.tick_params(labelsize=12)
tick_locator = ticker.MaxNLocator(nbins=5)
cb.locator = tick_locator
cb.update_ticks()
plt.savefig('MSE_mean.jpg', format='jpg', dpi = 1200, bbox_inches='tight')


var = np.array(df_main)[4,idx_vars]
var = np.reshape(var,(28,20))  
  
scale = np.array([0,4,9,14,19])
fig,(ax1, ax2, ax3, ax4, ax5) = plt.subplots(ncols=5)
vmin = 0.1
vmax = 0.25
im, cm = mne.viz.plot_topomap(var[:,scale[0]], raw.info, axes=ax1, show=False,vmin=vmin,vmax=vmax)
im, cm = mne.viz.plot_topomap(var[:,scale[1]], raw.info, axes=ax2, show=False, vmin=vmin,vmax=vmax)
im, cm = mne.viz.plot_topomap(var[:,scale[2]], raw.info, axes=ax3, show=False, vmin=vmin,vmax=vmax)
im, cm = mne.viz.plot_topomap(var[:,scale[3]], raw.info, axes=ax4, show=False, vmin=vmin,vmax=vmax)
im, cm = mne.viz.plot_topomap(var[:,scale[4]], raw.info, axes=ax5, show=False, vmin=vmin,vmax=vmax)
cbar_ax = fig.add_axes([0.21, 0.35, 0.6, 0.05])
cb = fig.colorbar(im, cax=cbar_ax, orientation = "horizontal")
cb.ax.tick_params(labelsize=12)
tick_locator = ticker.MaxNLocator(nbins=7)
cb.locator = tick_locator
cb.update_ticks()
plt.savefig('MSE_SD.jpg', format='jpg', dpi = 1200, bbox_inches='tight')


# Microstates
idx_order_ms = [3,0,4,2,1] # microstates to order A,B,C,D,E

# Coverage
idx_vars = []
for sc in range(5):
    var_name = 'ms_coverage_' + str(sc) 
    idx_vars.append(np.where(column_names==var_name)[0][0])
idx_vars = np.array(idx_vars)  
ms_vars = np.array(df_main)[3,idx_vars]
ms_vars = ms_vars[idx_order_ms]

fig,ax = plt.subplots()
plt.bar(range(idx_vars.size), ms_vars, color = 'red', edgecolor = 'black', alpha = 0.5)
plt.ylim([0, 0.9])
plt.grid(color='gray', linestyle='dashed', linewidth=0.5)
plt.yticks(fontsize = '20')
plt.xticks(np.arange(5), ['A','B','C','D','E'], fontsize = '20')
plt.xlabel('microstates')
ax.spines['right'].set_visible(False)
ax.spines['top'].set_visible(False)
plt.locator_params(axis='y', nbins=5)
plt.savefig('coverage_mean.jpg', format='jpg', dpi = 1200, bbox_inches='tight')

ms_vars = np.array(df_main)[4,idx_vars]
ms_vars = ms_vars[idx_order_ms]

fig,ax = plt.subplots()
plt.bar(range(idx_vars.size), ms_vars, color = 'red', edgecolor = 'black', alpha = 0.5)
plt.ylim([0, 0.25])
plt.grid(color='gray', linestyle='dashed', linewidth=0.5)
plt.yticks(fontsize = '20')
plt.xticks(np.arange(5), ['A','B','C','D','E'], fontsize = '20')
plt.xlabel('microstates')
ax.spines['right'].set_visible(False)
ax.spines['top'].set_visible(False)
plt.locator_params(axis='y', nbins=4)
plt.savefig('coverage_SD.jpg', format='jpg', dpi = 1200, bbox_inches='tight')

# Lifespan
idx_vars = []
for sc in range(5):
    var_name = 'ms_lifespan_' + str(sc) 
    idx_vars.append(np.where(column_names==var_name)[0][0])
idx_vars = np.array(idx_vars)   
ms_vars = np.array(df_main)[3,idx_vars]
ms_vars = ms_vars[idx_order_ms]

fig,ax = plt.subplots()
plt.bar(range(idx_vars.size), ms_vars, color = 'red', edgecolor = 'black', alpha = 0.5)
plt.ylim([0, 0.9])
plt.grid(color='gray', linestyle='dashed', linewidth=0.5)
plt.yticks(fontsize = '20')
plt.xticks(np.arange(5), ['A','B','C','D','E'], fontsize = '20')
plt.xlabel('microstates')
ax.spines['right'].set_visible(False)
ax.spines['top'].set_visible(False)
plt.locator_params(axis='y', nbins=5)
plt.savefig('lifespan_mean.jpg', format='jpg', dpi = 1200, bbox_inches='tight')

fig,ax = plt.subplots()
ms_vars = np.array(df_main)[4,idx_vars]
ms_vars = ms_vars[idx_order_ms]
plt.bar(range(idx_vars.size), ms_vars, color = 'red', edgecolor = 'black', alpha = 0.5)
plt.ylim([0, 0.25])
plt.grid(color='gray', linestyle='dashed', linewidth=0.5)
plt.yticks(fontsize = '20')
plt.xticks(np.arange(5), ['A','B','C','D','E'], fontsize = '20')
plt.xlabel('microstates')
ax.spines['right'].set_visible(False)
ax.spines['top'].set_visible(False)
plt.locator_params(axis='y', nbins=4)
plt.savefig('lifespan_SD.jpg', format='jpg', dpi = 1200, bbox_inches='tight')

# Lifespan GFP peaks
idx_vars = []
for sc in range(5):
    var_name = 'ms_lifespan_peaks_' + str(sc) 
    idx_vars.append(np.where(column_names==var_name)[0][0])
idx_vars = np.array(idx_vars)   
ms_vars = np.array(df_main)[3,idx_vars]
ms_vars = ms_vars[idx_order_ms]

fig,ax = plt.subplots()
plt.bar(range(idx_vars.size), ms_vars, color = 'red', edgecolor = 'black', alpha = 0.5)
plt.ylim([0, 0.9])
plt.grid(color='gray', linestyle='dashed', linewidth=0.5)
plt.yticks(fontsize = '20')
plt.xticks(np.arange(5), ['A','B','C','D','E'], fontsize = '20')
plt.xlabel('microstates')
ax.spines['right'].set_visible(False)
ax.spines['top'].set_visible(False)
plt.locator_params(axis='y', nbins=5)
plt.savefig('lifespan_peak_mean.jpg', format='jpg', dpi = 1200, bbox_inches='tight')

fig,ax = plt.subplots()
ms_vars = np.array(df_main)[4,idx_vars]
ms_vars = ms_vars[idx_order_ms]
plt.bar(range(idx_vars.size), ms_vars, color = 'red', edgecolor = 'black', alpha = 0.5)
plt.ylim([0, 0.25])
plt.grid(color='gray', linestyle='dashed', linewidth=0.5)
plt.yticks(fontsize = '20')
plt.xticks(np.arange(5), ['A','B','C','D','E'], fontsize = '20')
plt.xlabel('microstates')
ax.spines['right'].set_visible(False)
ax.spines['top'].set_visible(False)
plt.locator_params(axis='y', nbins=4)
plt.savefig('lifespan_peak_SD.jpg', format='jpg', dpi = 1200, bbox_inches='tight')

# Frequency
idx_vars = []
for sc in range(5):
    var_name = 'ms_frequence_' + str(sc) 
    idx_vars.append(np.where(column_names==var_name)[0][0])
idx_vars = np.array(idx_vars)   
ms_vars = np.array(df_main)[3,idx_vars]
ms_vars = ms_vars[idx_order_ms]


fig,ax = plt.subplots()
plt.bar(range(idx_vars.size), ms_vars, color = 'red', edgecolor = 'black', alpha = 0.5)
plt.ylim([0, 0.9])
plt.grid(color='gray', linestyle='dashed', linewidth=0.5)
plt.yticks(fontsize = '20')
plt.xticks(np.arange(5), ['A','B','C','D','E'], fontsize = '20')
plt.xlabel('microstates')
ax.spines['right'].set_visible(False)
ax.spines['top'].set_visible(False)
plt.locator_params(axis='y', nbins=5)
plt.savefig('frequency_mean.jpg', format='jpg', dpi = 1200, bbox_inches='tight')

fig,ax = plt.subplots()
ms_vars = np.array(df_main)[4,idx_vars]
ms_vars = ms_vars[idx_order_ms]
plt.bar(range(idx_vars.size), ms_vars, color = 'red', edgecolor = 'black', alpha = 0.5)
plt.ylim([0, 0.25])
plt.grid(color='gray', linestyle='dashed', linewidth=0.5)
plt.yticks(fontsize = '20')
plt.xticks(np.arange(5), ['A','B','C','D','E'], fontsize = '20')
plt.xlabel('microstates')
ax.spines['right'].set_visible(False)
ax.spines['top'].set_visible(False)
plt.locator_params(axis='y', nbins=4)
plt.savefig('frequency_SD.jpg', format='jpg', dpi = 1200, bbox_inches='tight')


# transition probabilities all time points
idx_vars = []
for ch in range(5):
    for sc in range(5):
            ch_sort = idx_order_ms[ch]
            sc_sort = idx_order_ms[sc]
            var_name = 'ms_transition_' + str(ch_sort) + '_to_' + str(sc_sort)
            idx_vars.append(np.where(column_names==var_name)[0][0])
idx_vars = np.array(idx_vars)

ms_trans = np.array(df_main)[3,idx_vars]
ms_trans = np.reshape(ms_trans,(5,5))  
    
fig,ax = plt.subplots()
plt.imshow(ms_trans, cmap="Reds", vmin=0.1, vmax=0.9)

plt.yticks(np.arange(5), ['A','B','C','D','E'], fontsize = '20')
plt.xticks(np.arange(5), ['A','B','C','D','E'], fontsize = '20')
cbar = plt.colorbar()
cbar.ax.tick_params(labelsize=16)
#plt.grid(color='gray', linestyle='dashed', linewidth=0.5)
ax.spines['right'].set_visible(False)
ax.spines['top'].set_visible(False)
plt.savefig('transitions_mean.jpg', format='jpg', dpi = 1200, bbox_inches='tight')

ms_trans = np.array(df_main)[4,idx_vars]
ms_trans = np.reshape(ms_trans,(5,5))  
    
fig,ax = plt.subplots()
plt.imshow(ms_trans, cmap="Reds", vmin=0.099, vmax=0.25)

plt.yticks(np.arange(5), ['A','B','C','D','E'], fontsize = '20')
plt.xticks(np.arange(5), ['A','B','C','D','E'], fontsize = '20')
cbar = plt.colorbar()
cbar.ax.tick_params(labelsize=16)
#plt.grid(color='gray', linestyle='dashed', linewidth=0.5)
ax.spines['right'].set_visible(False)
ax.spines['top'].set_visible(False)
plt.savefig('transitions_SD.jpg', format='jpg', dpi = 1200, bbox_inches='tight')

# transition probabilities GFP peaks 
idx_vars = []
for ch in range(5):
    for sc in range(5):
            ch_sort = idx_order_ms[ch]
            sc_sort = idx_order_ms[sc]
            var_name = 'ms_transition_peak_' + str(ch_sort) + '_to_' + str(sc_sort)
            idx_vars.append(np.where(column_names==var_name)[0][0])
idx_vars = np.array(idx_vars)

ms_trans = np.array(df_main)[3,idx_vars]
ms_trans = np.reshape(ms_trans,(5,5))  
    
fig,ax = plt.subplots()
plt.imshow(ms_trans, cmap="Reds", vmin=0.1, vmax=0.9)

plt.yticks(np.arange(5), ['A','B','C','D','E'], fontsize = '20')
plt.xticks(np.arange(5), ['A','B','C','D','E'], fontsize = '20')
cbar = plt.colorbar()
cbar.ax.tick_params(labelsize=16)
#plt.grid(color='gray', linestyle='dashed', linewidth=0.5)
ax.spines['right'].set_visible(False)
ax.spines['top'].set_visible(False)
plt.savefig('transitions_peak_mean.jpg', format='jpg', dpi = 1200, bbox_inches='tight')

ms_trans = np.array(df_main)[4,idx_vars]
ms_trans = np.reshape(ms_trans,(5,5))  
    
fig,ax = plt.subplots()
plt.imshow(ms_trans, cmap="Reds", vmin=0.099, vmax=0.25)

plt.yticks(np.arange(5), ['A','B','C','D','E'], fontsize = '20')
plt.xticks(np.arange(5), ['A','B','C','D','E'], fontsize = '20')
cbar = plt.colorbar()
cbar.ax.tick_params(labelsize=16)
ax.spines['right'].set_visible(False)
ax.spines['top'].set_visible(False)
#plt.grid(color='gray', linestyle='dashed', linewidth=0.5)
plt.savefig('transitions_peak_SD.jpg', format='jpg', dpi = 1200, bbox_inches='tight')
