# Supplementary material for: Multimodal Brain Signal Complexity Predicts Human Intelligence
Source: eNeuro. 2023 Feb 2;10(2):ENEURO.0345-22.2022. doi: 10.1523/ENEURO.0345-22.2022 (PMC9910576; doi:10.1523/ENEURO.0345-22.2022)
Supplement: Extended Data 1 — Scripts for the analyses used in the paper. Download Extended Data 1, ZIP file. [file enu-eN-NWR-0345-22-s02.zip › requirements.txt]

factor_analyzer==0.4.0
matplotlib==3.5.0
mne==0.23.4
neurokit2==0.1.7
numpy==1.20.3
pandas==1.4.1
pingouin==0.5.1
pyprep==0.4.2
scikit_learn==1.1.1
scipy==1.7.3
seaborn==0.11.2
statsmodels==0.13.0
